# Supplementary material for: Crowdsourcing Language Change with Smartphone Applications
Source: PLoS One. 2016 Jan 4;11(1):e0143060. doi: 10.1371/journal.pone.0143060 (PMC4699763; doi:10.1371/journal.pone.0143060)
Supplement: S1 Dataset — (ZIP) [file pone.0143060.s001.zip]

Archive with 3 entries (2 files):
- dataApp20141013_PLOS.txt
- __MACOSX/
- __MACOSX/._dataApp20141013_PLOS.txt
